# Supplementary material for: Luteolin Induces Selective Cell Death of Human Pluripotent Stem Cells
Source: Biomedicines. 2020 Oct 27;8(11):453. doi: 10.3390/biomedicines8110453 (PMC7692041; doi:10.3390/biomedicines8110453)
Supplement: Supplementary file 1 [file biomedicines-08-00453-s001.zip]

Archive with 21 entries (16 files):
- biomedicines-964418 supplementary v2/
- biomedicines-964418 supplementary v2/biomedicines-964418 Movies/
- biomedicines-964418 supplementary v2/biomedicines-964418 Movies/Movies/
- biomedicines-964418 supplementary v2/biomedicines-964418 Movies/Movies/Movie S1A.mp4
- biomedicines-964418 supplementary v2/biomedicines-964418 Movies/Movies/Movie S1B.mp4
- biomedicines-964418 supplementary v2/biomedicines-964418 Movies/Movies/Movie S1C.mp4
- biomedicines-964418 supplementary v2/biomedicines-964418 Movies/Movies/Movie S2.mp4
- biomedicines-964418 supplementary v2/biomedicines-964418 Movies/Movies/Movie S3.mp4
- biomedicines-964418 supplementary v2/biomedicines-964418 Movies/Movies/Movie S4A.mp4
- biomedicines-964418 supplementary v2/biomedicines-964418 Movies/Movies/Movie S4B.mp4
- biomedicines-964418 supplementary v2/biomedicines-964418 Movies/__MACOSX/
- biomedicines-964418 supplementary v2/biomedicines-964418 Movies/__MACOSX/._Movies
- biomedicines-964418 supplementary v2/biomedicines-964418 Movies/__MACOSX/Movies/
- biomedicines-964418 supplementary v2/biomedicines-964418 Movies/__MACOSX/Movies/._Movie S1A.mp4
- biomedicines-964418 supplementary v2/biomedicines-964418 Movies/__MACOSX/Movies/._Movie S1B.mp4
- biomedicines-964418 supplementary v2/biomedicines-964418 Movies/__MACOSX/Movies/._Movie S1C.mp4
- biomedicines-964418 supplementary v2/biomedicines-964418 Movies/__MACOSX/Movies/._Movie S2.mp4
- biomedicines-964418 supplementary v2/biomedicines-964418 Movies/__MACOSX/Movies/._Movie S3.mp4
- biomedicines-964418 supplementary v2/biomedicines-964418 Movies/__MACOSX/Movies/._Movie S4A.mp4
- biomedicines-964418 supplementary v2/biomedicines-964418 Movies/__MACOSX/Movies/._Movie S4B.mp4
- biomedicines-964418 supplementary v2/biomedicines-964418 supplementary.v2.pdf
